# Supplementary material for: No evidence of subclinical infection in sheep surviving oral challenge with prions
Source: J Gen Virol. 2025 Mar 21;106(3):002087. doi: 10.1099/jgv.0.002087 (PMC11928478; doi:10.1099/jgv.0.002087)
Supplement: Uncited Table S1. [file jgv-106-02087-s001.xls]

## Sheet: Table S1
	Supplementary Table 1: Details of sheep challenged orally with 1g BSE-infected brain homogenate.
	Group	Sheep	PRNP codon 141	Age at infection (days)	Survival period (dpi) - uninfected	Survival period (dpi) - infected	TSE - clinical score	Immunohistochemistry		PMCA testing
								Brain (Br)	Peripheral tissues*	Brain	Peripheral tissues
	3 months	K10	LL	100	2143	NA	neg	Br -	Ton -, IPP -, Spl -, PSLN -, MLN -, PFLN -	NT	Ton -, PSLN -
		K102	NT	100	NA	217	pos	Br -	Ton -, IPP -, Spl -, PSLN -, MLN -, PFLN -	NT	NT
		K22	NT	100	1381	NA	neg	Br -	Ton -, IPP -, Spl -, PSLN -, MLN -, PFLN -	NT	NT
		K31	LF	100	2143	NA	neg	Br -	Ton -, IPP -, Spl -, PSLN -, MLN -, PFLN -	NT	Ton -, PSLN -
		K41	LF	100	2143	NA	neg	Br -	Ton -, IPP -, Spl -, PSLN -, MLN -, PFLN -	NT	Ton -, PSLN -
		K48	LF	100	2143	NA	neg	Br -	Ton -, IPP -, Spl -, PSLN -, MLN -, PFLN -	NT	Ton -, PSLN -
		K69	LF	100	2143	NA	neg	Br -	Ton -, IPP -, Spl -, PSLN -, MLN -, PFLN -	NT	Ton -, PSLN -
		K86	FF	100	2143	NA	neg	Br -	Ton -, IPP -, Spl -, PSLN -, MLN -, PFLN -	NT	NT
		K91	NT	100	NA	261	pos	Br -	Ton -, IPP -, Spl -, PSLN -, MLN -, PFLN -	NT	NT
		K96	LF	100	NA	1038	pos	Br -	Ton -, IPP -, Spl -, PSLN -, MLN -, PFLN -	NT	NT
	6 months	K185	LF	178	NA	1112	pos	Br +	Ton +, IPP +, Spl +, PSLN +, MLN +, PFLN +	NT	NT
		K222	NT	175	2062	NA	neg	Br -	Ton -, IPP -, Spl -, PSLN -, MLN -, PFLN -	Br -	Ton -, IPP -, Spl -, PSLN -, MLN -
		K238	NT	174	2062	NA	neg	Br -	Ton -, IPP -, Spl -, PSLN -, MLN -, PFLN -	Br -	Ton -, IPP -, Spl -, PSLN -, MLN -
		K247	NT	173	2062	NA	neg	Br -	Ton -, IPP -, Spl -, PSLN -, MLN -, PFLN -	Br -	Ton -, IPP -, Spl -, PSLN -, MLN -
		K252**	FF	173	NA	812	pos	Br +	NT	Br +	Ton +, PSLN +
		K257	FF	172	NA	847	pos	Br +	NT	NT	NT
		K265	NT	194	2062	NA	neg	Br -	Ton -, IPP -, Spl -, PSLN -, MLN -, PFLN -	Br -	Ton -, IPP -, Spl -, PSLN -, MLN -
		K274	NT	193	2062	NA	neg	Br -	Ton -, IPP -, Spl -, PSLN -, MLN -, PFLN -	Br -	Ton -, IPP -, Spl -, PSLN -, MLN -
		K327	FF	189	NA	682	pos	Br -	NT	NT	NT
		K376	FF	194	NA	652	pos	Br +	Ton +, IPP +, Spl -, PSLN -, MLN -, PFLN -	NT	NT
	27 months	Z174	FF	830	NA	1359	pos	Br -	NT	NT	NT
		Z181**	FF	830	NA	930	pos	Br +	NT	Br +	Ton +, PSLN +
		Z192	NT	830	2290	NA	neg	Br -	Ton -, IPP -, Spl -, PSLN -, MLN -, PFLN -	NT	Ton -, PSLN -
		Z203	NT	830	2290	NA	neg	Br -	Ton -, IPP -, Spl -, PSLN -, MLN -, PFLN -	NT	Ton -, PSLN -
		Z222	NT	830	2296	NA	neg	Br -	Ton -, IPP -, Spl -, PSLN -, MLN -, PFLN -	NT	Ton -, PSLN -
		Z241	NT	830	2296	NA	neg	Br -	Ton -, IPP -, Spl -, PSLN -, MLN -, PFLN -	NT	Ton -, PSLN -
		Z247	NT	830	2296	NA	neg	Br -	Ton -, IPP -, Spl -, PSLN -, MLN -, PFLN -	NT	Ton -, PSLN -
		Z259	LF	830	NA	1010	pos	Br -	Ton -, IPP +, Spl -, PSLN -, MLN -, PFLN -	NT	NT
		Z271	NT	830	2297	NA	neg	Br -	Ton -, IPP -, Spl -, PSLN -, MLN -, PFLN -	NT	NT
		Z289	NT	830	2297	NA	neg	Br -	Ton -, IPP -, Spl -, PSLN -, MLN -, PFLN -	NT	NT
	Negative controls	Z239	NT	464	2271	NA	neg	Br -	Ton -, IPP -, Spl -, PSLN -, MLN -, PFLN -	Br -	Ton -, PSLN -
		K250	NT	173	2062	NA	neg	Br -	Ton -, IPP -, Spl -, PSLN -, MLN -, PFLN -		Ton -, IPP -, Spl -, PSLN -, MLN -
	Key:
		Shaded boxes highlight clinically negative, pathology negative sheep tested by PMCA in the current study
	dpi	Days post-infection
	NA	Not applicable
	NT	Not tested
	*Peripheral tissues
	Ton	Tonsil
	IPP	Ileal Peyers patch
	Spl	Spleen
	PSLN	Prescapular lymph node
	MLN	Mesenteric lymph node
	PFLN	Prefemoral lymph node
	**sheep used as positive controls for PMCA experiments
